# Supplementary material for: A Simple Synthesis Route for Selectively Methylated β-Cyclodextrin Using a Copper Complex Sandwich Protecting Strategy
Source: Molecules. 2021 Sep 18;26(18):5669. doi: 10.3390/molecules26185669 (PMC8466452; doi:10.3390/molecules26185669)
Supplement: Supplementary file 1 [file molecules-26-05669-s001.zip]

Archive with 1 entries (1 files):
- molecules-1369115-supplementary.pdf
